# Supplementary material for: Suitable extracellular oxidoreduction potential inhibit rex regulation and effect central carbon and energy metabolism in Saccharopolyspora spinosa
Source: Microb Cell Fact. 2014 Aug 27;13:98. doi: 10.1186/s12934-014-0098-z (PMC4172946; doi:10.1186/s12934-014-0098-z)
Supplement: Additional file 2: Table S1. — The intracellular metabolites involved in Carbohydrate metabolism, Energy metabolism, Lipid metabolism, Amino acid metabolism, Nucleotide metabolism and spinosad pathway were analyzed by GC-MS and HPLC both in the control group and oxidative condition. [file 12934_2014_98_MOESM2_ESM.xlsx]

## Sheet: Sheet1
Carbohydrate metabolism
	Carbohydrate	glucose	GC-MS
		fructose	GC-MS
		galactose	GC-MS
		mannose	GC-MS
	Pentose phosphate pathway	6-phosphogluconate	GC-MS
		glucose-6-P	GC-MS
	Glycolysis	fructose-6-phosphate	GC-MS
		Pyruvate	GC-MS
		Acetyl-CoA	GC-MS
		glyceraldehyde 3-phosphate	GC-MS
		L-Lactate	GC-MS
	Citrate cycle	Oxaloacetate	GC-MS
		Succinate	GC-MS
		Fumarate	GC-MS
		Malate	GC-MS
		Citrate	GC-MS
Energy metabolism
	Oxidative phosphorylation	NADH	Enzymic method
		NAD+	Enzymic method
		phosphate	GC-MS
Lipid metabolism
	Lipid acid	Arachidonic acid	GC-MS
		Hexadecanoic acid	GC-MS
		Lauric acid	GC-MS
		Linoleic acid	GC-MS
		Linolenic acid	GC-MS
		Oleic acid	GC-MS
		Palmitic acid	GC-MS
		Palmitoleic acid	GC-MS
		Tetradecanoate	GC-MS
		Stearic acid	GC-MS
		heptanedioic acid	GC-MS
		2-oleoylglycerol	GC-MS
Amino acid metabolism
	Glycine, serine and threonine metabolism	glycine	GC-MS
		Threonine	GC-MS
		homoserine	GC-MS
		serine	GC-MS
	Alanine and aspartate metabolism	alanine	GC-MS
		aspartate	GC-MS
		asparagine	GC-MS
	Glutamate metabolism	glutamine	GC-MS
		glutamate	GC-MS
		N-acetylglutamate	GC-MS
	Histidine metabolism	histidine	GC-MS
	Lysine metabolism	lysine	GC-MS
		cadaverine	GC-MS
	Phenylalanine & tyrosine metabolism	phenylalanine	GC-MS
		Phenylpropanoate	GC-MS
		tyrosine	GC-MS
	Tryptophan metabolism	tryptophan	GC-MS
	Valine, leucine and isoleucine metabolism	isoleucine	GC-MS
		leucine	GC-MS
		valine	GC-MS
		Methylmalonate	GC-MS
	Cysteine, methionine, SAM, taurine metabolism	cysteine	GC-MS
		methionine	GC-MS
		cystathionine	GC-MS
	Urea cycle; arginine-, proline-, metabolism	ornithine	GC-MS
		proline	GC-MS
		urea	GC-MS
		1,4-butanediamine	GC-MS
		l-hydroxyproline	GC-MS
	other amino acid metabolism	β-alanine	GC-MS
Nucleotide metabolism
	Purine metabolism	Inosinic acid(IMP))	GC-MS
		Adenosine	GC-MS
	Pyrimidine metabolism	uracil	GC-MS
spinosad pathway		Spinosad	HPLC
		glucose-1-P	GC-MS
		Methylmalonyl-CoA	HPLC
		Malonyl-CoA	HPLC
		Pseudoaglycone	HPLC
